# Supplementary material for: Soluble Forms of Intercellular and Vascular Cell Adhesion Molecules Independently Predict Progression to Type 2 Diabetes in Mexican American Families
Source: PLoS One. 2016 Mar 23;11(3):e0151177. doi: 10.1371/journal.pone.0151177 (PMC4805238; doi:10.1371/journal.pone.0151177)
Supplement: S1 Data — (XLSX) [file pone.0151177.s001.xlsx]

## Sheet: Kulkarni_et_al_Raw_Data
IBDID	FIBDID	MIBDID	Idiab	TimeToDiab	WC	BMI	SBP	DBP	TSC	TG	HDL	Age	Sex	Hmed	Lmed	sVCAM-1	sICAM-1		Notes:
1348	1341	1340	0	16.269	801	22.26	116	65	194	213	49	42.05	2	0	0	451.88	332.35		Variable	Explanation
1351	1342	1348	0	16.2292	654	17.56	91	48	146	85	52	18.61	2	0	0	775.76	306.33		IBDID	Identity-by-descent Id
1423	1386	1389	0	15.0808	980	26.9	101	56	170	75	51	46.08	2	0	0	415.16	354.8		FIBDID	Father's Identity-by descent Id (0 indicates Founder)
1417	1378	1389	0	17.1205					132	72	44	37.59	1	0	0	637.52	249.01		MIBDID	Mother's Identity-by descent Id (0 indicates Founder)
1426	1412	1423	0	18.6986	912	33.22	97	65	171	60	58	23.3	2	0	0	556.94	299.77		Idiab	Incident diabetes during follow-up (1 - yes, 0 - no)
1427	1412	1423	0	14.8494	724	22.87	107	69	192	67	70	19.59	2	0	0	533.2	253.02		TimeToDiabetes	Time (y) till T2D diagnosis
1490	1485	1484	0	10.56	1035	30.72	115	76	171	120	46	50.25	1	0	0	657.8	284.54		WC	Waist circumference (mm)
1497	1493	1487	0	14.9995	770	24.76	106	57	152	46	92	23.47	2	0	0	492.91	286.47		BMI	Body mass index (Kg/m2)
1498	1493	1487	0	14.6234	622.5	17.15	96	52	178	77	69	16.84	2	0	0	592.9	266.82		SBP	Systolic blood pressure (mmHg)
1593	1585	1584	0	17.4047	970	29.26	117	77	200	83	56	40.29	1	0	0	375.4	238.81		DBP	Diastolic blood pressure (mmHg)
1610	1583	1584	0	14.6429	850	27.49	136	76	241	112	60	58.57	2	0	0	613.7	244.25		TSC	Total serum cholesterol (mg/dl)
1594	1585	1584	0	10.69	820.5	32.13	130	77	213	123	72	47.37	2	1	0	428.38	260.89		TG	Serum triglycerides (mg/dl)
1596	1585	1584	0	10.55	961	27.28	119	81	186	91	53	44.24	2	0	0	559.83	245.69		HDL	High density lipoprotein cholesterol (mg/dl)
1597	1585	1584	0	10.54	1002	33.35	131	79	195	116	70	39.98	2	1	0	540.96	285.99		Age	Age at baseline (y)
1606	1586	1588	0	14.8298	730	22.61	90	54	159	63	54	42.06	2	0	0	492.86	243.88		Sex	1- Male, 2- Female
1613	1593	1606	0	10.63	755	21.42	87	51	136	57	59	16.69	2	0	0	444.2	270.3		Hmed	Receiving antihypertensive medication (1 - yes, 0 - no)
1668	0	0	0	16.2978	750	24.99	128	79	216	197	40	44.77	2	0	1	439.33	250.17		Lmed	Receiving lipid-lowering medication (1 - yes, 0 - no)
1682	1675	1674	0	16.0889	924.5	26.92	105	65	212	115	51	44.33	2	0	0	517.98	424.1		sVCAM-1	Soluble VCAM-1 concentration (ng/ml)
1729	1726	1724	0	16.1403	871.5	27.92	134	80	169	80	43	39.23	2	1	0	415.93	232.04		sICAM-1	Soluble ICAM-1 concentration (ng/ml)
1735	1722	1725	0	14.9748	1095	33.23	101	71	212	185	52	42.03	2	0	0	473.36	270.75
1727	1713	1703	1	11.09	1004.5	27.59	119	76	189	113	52	60.91	2	0	0	439.1	265.75
1728	1713	1703	0	12.4	955	30.17	102	57	189	89	73	66.41	2	0	0	553.78	405.89
1730	1726	1724	0	15.3938	950	27.98	117	76	206	168	28	38.52	2	0	0	657.8	354.92
1732	1726	1724	0	15.2969	788.5	27.24	97	55	132	44	41	29.07	2	0	0	785.16	265.19
1653	1566	1594	0	14.7529	910	34.48	107	56	175	82	46	24.36	2	0	0	515.51	303.41
1654	1566	1594	0	10.62	850	26.07	115	64	164	81	40	19.43	1	0	0	594.06	225.38
1655	1566	1594	0	10.49	842.5	23.31	127	71	125	52	41	23.37	1	0	0	573.23	300.8
1828	1814	1808	0	15.7424	910	27.78	102	54	212	570	24	20.63	2	0	0	862.53	335.85
1833	1813	1820	0	16.5906	809.5	25.96	124	72	162	175	35	26.61	1	0	0	437.81	231.75
1809	1796	1795	0	15.8373	1002	34.15	108	59	206	148	37	37.11	2	0	0	741.07	446.04
1811	1796	1795	0	15.7845	760	24.22	107	57	153	155	39	32.67	2	0	0	587.17	245.27
1607	1586	1588	0	14.4238	720	24.17	85	66	190	96	66	27.49	2	0	0	618.42	231.44
1591	1573	1571	0	14.8214	1031	28.96	175	84	283	220	50	58	2	1	0	554.31	304.13
1616	1609	1591	0	16.7869	850	25.04	101	59	182	63	43	25.48	1	0	0	624.04	256.17
1886	1871	1872	1	4	911	28.91	113	69	136	105	40	46	2	0	0	776.34	382.49
1878	1876	1875	0	15.785	884	22.94	109	70	190	102	52	49.74	1	0	0	369.59	455.91
1890	1878	1886	0	15.5029	725	21.04	92	64	160	128	43	18.43	2	0	0	609.51	270.06
1881	1876	1875	1	7.64	945	32.5	120	82	202	188	69	37.64	2	0	0	650.18	409.68
1882	1876	1875	1	12.9154	1229	39.49	128	80	171	188	38	44.96	1	1	0	511.44	367.28
1817	1801	1797	0	15.6574	882	26.24	114	74	190	136	52	48.6	1	0	0	439.88	243.04
1805	1802	1800	1	10.45	894	27.37	138	64	226	214	32	53.55	2	0	0	966.43	696.08
1797	1778	1775	0	12.5	1075	32.18	155	73	174	124	66	73.6	2	0	0	756.18	260.65
3546	0	0	0	15.1723	918	31	138	80	148	106	41	49.66	2	0	0	470.75	261.83
3547	0	0	0	14.4822	700	19.13	98	65	112	48	46	34.55	2	0	0	397.8	161.87
1516	1492	1477	0	14.8994	1001	34.63	115	78	180	78	80	43.31	2	0	0	603.57	337.82
1517	1492	1477	0	14.8543	940	29.94	104	65	188	82	62	29.08	2	0	0	593.52	310.58
1507	1472	1488	0	14.7153	1100	37.72	122	79	204	160	45	42.9	1	0	0	800.84	543.46
1454	0	0	0	14.4949	1071.5	50.97	136	83	178	131	54	47	2	0	0	597.64	223.67
1521	1507	1454	0	18.5824	699	18.68	97	65	121	58	50	17.1	1	0	0	624.91	233.45
1508	1472	1488	0	14.7314	850	31.93	101	56	202	88	64	35.04	2	0	0	756.07	304.11
3548	0	0	0	10.87	935	27.16	113	68	230	144	53	34.08	1	0	0	602.54	318.1
1509	1472	1488	0	10.24	1019	39.17	117	75	183	113	51	33.95	2	0	0	572.77	347.88
1669	0	0	0	15.7859	1080	36.38	109	66	150	126	51	39.85	2	0	0	735.28	295.66
1695	1687	1669	1	11.75	709.5	20.93	132	49	133	64	50	17.25	1	0	0	786.96	270.93
1699	0	0	1	10.34	1140	33.19	123	78	208	105	50	44.66	1	0	0	753.8	323.56
1749	1699	1730	0	16.0004	887.5	25.93	97	60	136	89	32	16.35	1	0	0	452.89	292.75
1700	0	0	1	11.5192	1400	35.24	120	61	218	61	44	38.09	1	0	0	539.05	274.62
1752	1701	1735	0	6.87	851	26.75	110	69	220	190	54	19.39	1	0	0	542.42	264.27
1753	1701	1735	0	15.4226	693.5	18.17	107	60	135	68	62	17.96	1	0	0	512.93	210.32
3549	0	0	0	12.09	810	21.84	85	56	140	93	41	33.62	1	0	0	864.42	373.68
1456	0	0	0	10.35	1000	29.03	140	82	224	111	83	63.33	1	1	0	588.41	227.08
1503	1456	1494	0	15.8689	800	29.32	106	66	205	75	54	33.96	2	0	0	566.97	253.02
1505	1456	1494	0	10.34	730	18.45	80	57	186	84	65	30.59	2	0	0	649.61	273.68
1457	0	0	0	14.6386	986	29.84	128	79	240	236	40	31.59	2	0	0	634.51	244
1458	0	0	0	14.632	880	26.68	116	65	244	144	44	36.01	1	0	0	426.41	348.86
1548	0	0	0	10.71	880	26.5	116	68	132	144	36	54.03	1	0	0	546.79	322.35
3550	0	0	0	14.9876	870	26.94	132	79	226	209	40	37.33	1	0	0	488.87	201.05
1618	1611	1547	1	9.5	1114	33.04	118	78	197	132	43	25.5	1	0	0	505.46	306.07
1619	1611	1547	0	14.7828	786	21.69	109	56	167	93	60	18.89	1	0	0	549.7	249.8
1620	1611	1547	0	16.6757	840	22.44	113	69	158	86	41	16.8	1	0	0	627.6	282.61
1621	1611	1547	0	15.9355	930	26.52	106	76	156	111	44	20.56	2	0	0	623.44	255.35
1622	1611	1547	0	14.5703	690	22.19	91	64	138	65	37	20.57	2	0	0	623.44	232.65
1638	1556	1610	0	15.176	741	21.43	110	77	217	193	114	38.13	1	0	0	518.88	236.52
1640	1556	1610	0	14.8156	710.5	23.43	111	64	172	60	62	35.81	2	0	0	559.83	224.17
1630	1548	1595	0	10.51	809	21.81	111	74	124	92	38	25.74	1	0	0	587.17	261.25
1642	1557	1596	0	10.58	670	19.67	95	73	196	120	52	20.28	2	0	0	622.06	249.31
1644	1563	1604	0	16.9822	921	27.15	116	64	142	143	44	19.59	2	0	0	630.37	379.2
1550	0	0	0	14.8497	880	29.14	102	60	208	118	58	54.01	2	0	0	565.52	276.5
1647	1605	1550	0	14.4788	1020.5	31.39	132	89	180	203	42	26.14	1	0	0	508.62	206.98
3552	0	0	0	10.7	1001	42.34	121	76	206	164	52	53.48	2	0	0	727.74	336.35
1429	1413	1359	1	2.11	993.5	35.36	97	57	208	102	42	26.89	2	0	0	347.52	297.73
1430	1413	1359	0	15.1411	922	30.26	118	70	200	273	39	25.39	1	0	0	508.45	377.96
1360	0	0	0	16.9682	821	27.71	104	67	217	220	34	37.86	2	0	0	644.96	281.83
1444	1415	1360	0	16.9645	810	29.13	92	61	161	111	40	17.62	2	0	0	647.73	301.71
1903	1868	1887	0	12.59	757	22.81	107	65	177	76	55	25.36	1	0	0	591.24	275.61
1854	0	0	0	12.56	1164	37.98	167	80	184	108	45	55.59	2	0	0	793.01	275.92
1901	1888	1854	0	15.6195	1068	36.99	129	83	188	76	44	28.26	2	0	0	768.06	324.3
1855	0	0	0	15.193	1155	40.48	157	86	190	82	82	45.82	2	0	0	495.63	237.73
1857	0	0	0	15.5518	819	23.49	120	70	247	93	57	42.57	2	0	0	647.39	262.27
1898	1885	1855	0	15.6584	973	27.68	131	80	250	321	52	22.05	2	0	0	517.39	247.14
3557	0	0	0	15.6582	977	30.96	119	75	177	299	38	24.58	1	0	0	532.17	264.27
1899	1885	1855	0	15.2013	984.5	28.32	124	73	202	391	38	20.9	2	0	0	467.79	250.17
1900	1885	1855	0	15.1937	713	22.91	121	65	149	113	58	16.82	2	0	0	520.08	235.49
1893	1882	1856	0	12.54	810	21.01	106	54	143	70	48	22.56	2	0	0	717.11	274.56
1894	1882	1856	0	12.46	900	24.37	99	52	118	102	34	21.58	2	0	0	686.11	333.4
1895	1883	1857	0	6.82	881	28.63	126	82	191	215	50	17.28	1	0	0	680.81	382.69
1896	1883	1857	0	15.5445	733.5	20.65	112	67	220	138	57	19.73	2	0	0	612.62	289.05
1411	1371	1395	0	14.7196	897.5	31.23	92	62	227	195	32	36.47	2	0	0	628.24	282.07
1361	0	0	1	0.509998	980	31.94	111	60	281	219	54	41.49	2	0	0	579.89	268.85
1921	1919	1920	0	17.2032	679	24.33	116	82	193	97	80	29.74	2	0	0	593.91	224.26
1362	0	0	1	5.09	776.5	27.31	117	55	181	142	55	61.91	2	0	1	725.12	206.8
3561	0	0	0	12.4	1090.5	29.05	115	75	214	539	38	62.82	1	0	0	329.71	259.29
1438	1367	1420	1	12.58	1010	33.76	108	66	182	72	42	30.42	2	0	0	421	209.99
1419	1392	1397	0	10.27	971.5	30.31	107	62	247	127	50	42.72	2	0	0	449.2	471.88
1847	1785	1805	0	15.3148	972.5	30.98	121	86	311	743	39	32.74	1	0	0	605	292.26
1848	1785	1805	1	6.47	843.5	25.86	114	69	212	102	51	21.53	1	0	0	938.71	468.45
1404	1394	1362	0	14.5011	770	24.99	101	69	146	37	54	24.13	2	0	0	362.43	124.35
1631	1599	1551	0	10.26	1500	52	123	72	252	214	50	17.83	2	0	0	657.4	325.33
1697	1672	1688	0	14.02	786.5	26.43	105	60	180	174	47	25.14	2	0	0	622.06	214.22
3562	0	0	0	15.8149	870	27.38	103	51	174	84	48	23.35	2	0	0	630.37	251
1915	1914	1911	0	15.6482	1008.5	34.21	116	63	309	130	74	56.82	2	0	0	613.7	311.41
1532	1462	1516	0	14.5373	773	26.56	99	75	140	92	48	24.77	2	0	0	601.1	246.18
2048	1953	2017	0	14.6149	1030	29.75	114	71	256	167	50	45.01	2	0	0	418.34	238.29
2049	1953	2017	0	14.6145	1080	32.32	123	89	194	266	35	37.84	2	0	0	492.66	230.55
2018	1951	1954	1	4.9	1265	38.51	133	75	158	83	41	69.1	1	0	0	818.04	413.01
2019	1951	1954	0	11.35	1050	27.62	146	55	223	156	48	70.63	2	0	0	463.87	265.75
1933	1928	1930	0	11.03	920	35.88	125	73	228	96	62	51.71	2	0	0	695.6	251.81
1929	1926	1924	0	11.18	908	28.6	128	61	200	120	48	72.52	2	0	0	701.37	408.09
1922	0	0	1	9.8	830	29.33	129	74	500	2600		54.2	2	0	0	479.33	311.99
1935	1932	1922	1	10.8	1200	36.39	123	70	207	192	36	32.2	1	0	0	705.3	273.38
1936	1932	1922	1	10.85	1170	40.21	151	87	198	159	47	31.15	1	0	0	447.69	233.05
1937	1932	1922	0	15.3117	1240	39.91	159	74	211	229	34	21.14	1	0	0	959.58	366.73
2081	1948	2047	0	14.7936	930	28.52	122	72	186	920	32	25.91	1	0	0	485.27	235.79
2074	1944	2048	0	14.6419	730	18.98	97	60	182	83	50	20.2	2	0	0	561.74	303.84
2075	1944	2048	0	11.35	1800	36.55	131	71	193	133	42	18.53	1	0	0	601.45	308.51
2076	1944	2048	0	14.9685	870	25.13	115	67	214	307	42	16.64	1	0	0	549.45	283.52
1943	0	0	0	18.6092	901	27.82	118	78	222	265	36	42.36	2	0	0	703.02	259.3
2084	2050	1943	0	18.6097	861	22.76	101	68	184	157	48	19.2	1	0	0	799.68	235.3
2085	2050	1943	0	16.8451	565	16.18	107	70	150	97	48	16.94	2	0	0	571.68	203.31
1765	0	0	0	15.7463	811.5	22.04	100	46	162	77	36	22.6	1	0	0	625.44	265.37
2226	2215	2213	1	13.8313	1200	39.39	119	72	164	228	34	41.68	1	1	0	766.08	378.32
2264	2260	2261	0	15.8335	750	26.18	105	65	181	171	41	40.84	2	0	0	614.19	278.92
2265	2260	2261	0	18.9041	821.5	27.75	96	58	130	93	47	55.33	2	0	0	1520.53	673.54
2266	2260	2261	0	14.9961	750	23.56	95	60	220	116	78	44.7	2	0	0	682.04	257.38
2267	2260	2261	0	15.4196	740	25.51	83	45	186	96	54	36.23	2	0	0	587.17	272.39
2268	2260	2261	0	14.9211	750	24.45	99	60	182	81	60	33.12	2	0	0	543.56	259.32
2206	2193	2197	0	14.31	994	27.45	136	73	172	158	34	81.04	1	0	0	639.4	280.86
2207	2193	2197	0	6.45	930	26.43	115	71	158	78	35	78.59	1	0	0	657.4	279.16
2209	2193	2197	0	14.45	956	28.32	122	72	208	198	44	76.41	1	1	1	819.23	303.17
2210	2193	2197	0	14.3	860	23.54	110	65	181	182	40	64.3	2	0	0	895.22	289.82
2211	2193	2197	1	7.41	931	32.43	128	77	160	255	50	60.59	2	1	0	852.4	312.65
2212	2193	2197	0	15.115	923.5	30.78	143	82	196	190	53	57.23	2	1	0	582.86	286.19
2228	2215	2213	0	14.9663	653	24.54	95	54	170	77	68	37.02	2	0	0	498.6	240.91
1281	1266	1262	0	7.55	940	28.32	106	68	254	232	40	51.06	1	0	0	664.27	292.73
1284	1280	1279	0	15.4617	737.5	22.74	146	79	260	120	58	52.99	2	0	0	513.18	174.02
2216	2207	2199	0	11.71	957	28.88	109	76	158	86	36	41.51	1	0	0	726.46	234.6
2217	2207	2199	1	11.06	850	27.92	110	69	187	268	24	49.94	2	0	0	632.11	251.75
2220	2209	2191	0	6.3	875	24.75	98	60	198	242	45	34.23	1	0	0	565.52	373.35
2224	2192	2211	1	10.2696	1330	45.94	150	94	184	216	52	26.51	1	0	0	684.76	358.72
2189	0	0	1	11	911	32.89	144	85	237	316	49	41	2	0	0	595.75	375.83
2236	2195	2217	0	11.74	660	21.62	110	58	125	42	46	29.16	2	0	0	412.06	158.03
2277	2255	2265	0	15.3164	685	22.36	89	49	154	74	60	28.93	2	0	0	447.27	253.02
1917	1910	1915	0	14.6572	802.5	26.01	104	63	193	150	44	24.62	1	0	0	455.19	229.25
1552	0	0	0	14.567	1029	36.33	107	70	190	72	83	43.47	2	0	0	481.73	322.64
1600	1587	1574	1	9.71	1306.5	40.8	110	70	188	174	58	44.29	1	0	0	692.89	250.12
1634	1600	1552	0	14.5413	1036	29.44	127	73	175	68	60	17.1	1	0	0	565.52	325.08
1834	1813	1820	0	15.6934	1041	30.96	101	71	176	187	29	17.41	1	0	0	553.92	340.04
1835	1813	1820	0	16.7336	671.5	21.92	103	49	127	62	40	23.25	2	0	0	609.95	196.98
1836	1813	1820	0	16.5737	785.5	23.14	109	69	208	137	44	25.57	2	0	0	365.69	205.47
2276	2262	2254	0	14.954	1204.5	39.21	130	80	168	112	44	37.61	1	0	0	780.45	326.79
2329	2318	2310	1	2.83	1330	44.89	131	77	165	133	50	47.17	2	1	0	414.2	248.43
2352	2319	2329	0	15.0851	1000	29.48	125	64	140	146	32	20.83	1	0	0	729.12	246.48
2320	2314	2316	1	6.73	960	28.88	109	66	233	444	36	40.27	1	0	0	452.85	294.3
3568	0	0	0	11.24	885	26.22	98	59	216	89	65	44.11	2	0	0	396.05	290.39
2330	2318	2310	0	15.0477	800.5	27.37	130	74	156	140	50	41.99	2	0	0	597.95	235.05
2331	2318	2310	1	8.72	1070	31.7	113	67	144	147	31	36.28	1	0	0	642.34	293
2332	2318	2310	1	10.18	931	31.25	114	71	116	73	34	27.82	1	0	0	629.01	277.19
2399	2396	2395	0	15.3871	850	30.14	119	65	252	217	58	54.45	2	0	0	638.01	297.34
2414	2397	2399	1	11.92	1060	33.83	129	74	212	302	37	36.08	1	0	0	595.75	280.37
2415	2397	2399	0	16.7915	805	23.56	102	58	169	101	51	33.96	2	0	0	463.87	258.71
2416	2397	2399	0	15.5344	880	31.03	82	57	171	164	50	31.02	2	0	0	515.26	235.81
2417	2397	2399	0	16.2198	955.5	27.29	105	53	186	117	60	28.44	2	0	0	473.95	279.78
2400	2396	2395	0	16.8234	869	29.1	98	49	219	63	86	38.18	2	0	0	387.45	185.82
2401	2396	2395	0	16.3649	964	44.92	140	81	184	108	61	61.13	2	0	0	507.19	267.28
2402	2396	2395	0	12.76	1139	36.3	109	58	176	95	74	59.59	2	0	0	681.84	313.71
2404	2396	2395	0	15.4562	782.5	26.89	118	71	210	116	58	47.09	2	0	0	786.96	298.31
2405	2396	2395	0	18.8768	876.5	24.97	121	72	298	972	58	44.05	1	0	0	310.93	168.95
2376	0	0	0	18.9389	875	23.76	108	67	199	95	54	42.89	2	0	0	448.37	452.19
2446	2440	2441	0	15.764	1000	31.58	114	69	181	138	60	44.8	2	0	0	673.14	202.28
2444	2442	2443	0	15.7616	941	25.18	119	72	190	161	36	51.48	1	0	0	401.04	232.88
2447	2440	2441	1	13.4	972	32.14	116	72	189	240	46	38.6	1	0	0	713.09	168.88
2425	0	0	0	16.4716	791.5	29.18	103	56	210	122	52	35.95	2	0	0	734.44	277.71
1285	1280	1279	0	12.63	1021	27.49	137	77	197	115	44	62.34	2	0	0	579.99	280.62
1298	1259	1285	0	14.22	831.5	20.96	98	61	170	100	36	27.93	2	0	0	459.92	213.17
2510	2500	2499	1	10.66	946.5	25.28	109	63	191	206	52	49.34	2	0	0	647.01	266.53
2474	0	0	0	15.0721	865.5	28.26	123	65	206	96	57	41.7	2	0	0	588.27	206.47
2519	2503	2510	1	15.1803	1208	35.27	123	77	152	136	56	23.16	2	0	0	368.97	336.99
2587	2577	2572	0	15.2148	1020	36.97	103	66	180	151	46	28.84	2	0	0	446.88	249.92
2588	2577	2572	0	10.56	875	24.06	121	61	190	92	65	24.47	1	0	0	421	217.01
2558	2539	2541	0	14.5394	964	27.8	139	87	180	106	45	56.13	1	0	0	804.74	307.43
2579	2563	2560	0	5.2	783	24.21	112	68	191	76	76	32.14	1	0	0	584.25	224.5
2580	2563	2560	1	2.7	970	31.44	110	71	236	152	56	47.3	2	0	0	473.23	377.08
2569	2538	2562	0	10.6	811	26.24	99	68	167	78	48	29.55	2	0	0	550.43	208.74
2570	2538	2562	0	14.6009	780	23.16	105	64	168	144	54	37.64	1	0	0	227.57	199.19
2632	2614	2613	0	14.7144	998	35.52	137	85	213	248	50	58.43	2	0	0	634.35	375.15
2649	2646	2632	0	14.7139	919	39.75	110	69	178	320	40	32.64	2	0	0	623.65	335.86
2650	2646	2632	0	14.6649	817	26.41	104	60	169	162	34	30.83	1	0	0	795.29	354.04
2190	0	0	1	3.03	1044.5	31.58	140	81	239	179	40	47.03	1	0	0	651.88	253.51
2413	2380	2404	1	12.43	1279.5	50.81	119	61	156	86	46	25.57	2	0	0	644.81	277.43
2395	2386	2392	0	7.15	789	19.34	150	62	216	118	72	82.02	2	0	0	521.17	266.79
2409	2405	2376	0	7.57	950.5	29.36	132	68	198	109	70	18.9	1	0	0	663.5	380.8
2520	2511	2474	0	11.99	766.5	22.58	98	53	176	70	62	26.55	2	0	0	473.36	195.89
2601	2583	2536	0	15.5055	840	24.29	116	66	160	128	40	24.04	1	0	0	464.82	172.91
2592	2578	2537	0	14.24	865	26.29	99	65	186	58	88	21.53	2	0	0	449.2	190.87
2595	2544	2580	0	15.1742	931	33.77	101	59	209	174	65	23.09	2	0	0	437.81	353.3
2596	2544	2580	0	14.5811	810	24.85	104	52	148	108	64	20.05	2	0	0	315.79	274.74
3572	0	0	0	16.2208	960	26.36	108	66	182	144	40	28.94	1	0	0	364.04	306.56
2418	2385	2402	0	15.2882	749	21.6	106	67	158	75	53	22.13	1	0	0	548.6	305.66
2377	0	0	0	12.67	768	24.46	108	73	171	99	42	31.37	2	0	0	437.81	252.4
2234	2190	2227	0	5.92	780.5	23.02	124	70	196	91	40	27.74	1	0	0	715.76	304.33
2412	2378	2401	0	15.1552	720	27.49	101	59	158	96	57	29.25	2	0	0	486.75	230.3
2379	0	0	0	15.3849	1000	31.59	106	68	196	84	55	31.78	2	0	0	542.72	279.16
3574	0	0	0	15.0029	1199	35.88	126	73	210	219	45	20.57	2	0	0	383.4	285.34
2605	2551	2573	0	16.9106	828	33.46	128	79	153	132	40	21.37	2	0	0	442.36	199.69
1292	1258	1283	0	15.4654	980	30.18	141	72	222	159	52	45.46	2	0	0	483.98	220.01
2755	2733	2721	0	5.58	734.5	21.14	110	73	118	41	52	18.96	1	0	0	505.86	210.75
2756	2733	2721	0	14.6553	760	22.56	102	62	140	58	46	18.96	1	0	0	607.58	260.21
2713	2685	2686	0	5.47	839.5	23.74	150	53	201	138	66	81.22	2	0	0	806.51	239.47
2714	2687	2688	0	5.62	1064	35.46	185	79	158	138	35	84.06	1	0	0	582.85	214.93
3577	0	0	0	10.97	864.5	21.94	153	73	242	273	46	81	2	0	0	644.49	234.55
2561	2539	2557	0	16.9094	910.5	28.9	113	74	149	154	48	33.76	2	0	0	828.67	257.8
2792	2791	2790	0	16.3435	840	26.04	116	50	181	99	43	50.92	2	0	0	564.34	287.61
2858	2838	2834	1	5.01	1340	41.4	145	87	284	359	46	47.99	2	1	0	638.87	364.27
2839	2831	2832	1	10.86	834.5	22.27	132	79	176	156	43	50.14	1	0	0	681.62	309.03
2867	2839	2858	1	11.21	970.5	32.08	109	52	209	67	35	26.79	1	0	0	611.69	258.22
2804	0	0	1	8.02	1310	40.22	122	81	206	250	32	53.98	1	0	0	790.28	401.69
2871	2804	2859	1	4.37	1330	50.91	114	75	252	390	52	26.63	2	0	0	681.62	582.93
2872	2804	2859	1	0.509998	1110	40.32	125	77	164	250	38	32.49	2	0	0	811.75	604.32
2805	0	0	1	11.08	1090	38.09	127	78	200	133	56	48.92	1	0	0	783.94	291.96
1314	1269	1295	0	18.3051	800	22.91	97	56	134	75	42	20.2	2	0	0	696.12	0
2874	2805	2860	0	11.3	1030	32.18	126	60	225	177	48	19.9	1	0	0	557.51	232.3
2875	2805	2860	0	11.3	1000	28.73	113	53	186	111	45	19.9	1	0	0	602.08	246.02
2796	2781	2792	0	12.8	860	28.96	115	50	216	251	31	19.06	2	0	0	537.63	240.04
1623	1611	1547	0	13.8592	960	26.24	115	67	186	132	42	29.47	1	0	0	471.91	273.52
3579	0	0	0	14.2037	810	26.2	108	63	199	101	59	36.17	2	0	0	610.82	291.71
1636	1602	1578	0	14.0057	800	24.95	123	62	156	88	44	17.83	1	0	0	568.01	302.28
1557	0	0	0	9.55	845.5	24.29	119	79	244	122	59	46.18	1	0	0	446.84	224.51
1645	1563	1604	0	20.1055	720.5	17.51	127	75	188	117	48	27.67	2	0	0	1075.75	305.03
1624	1611	1547	0	13.9821	900	25.52	116	75	148	115	36	17.61	1	0	0	625.2	242.81
1608	1586	1588	0	9.38	910.5	28.33	109	61	200	135	58	39.98	2	0	0	405.89	250.8
1625	1611	1547	0	13.9599	850.5	23.72	94	59	106	62	42	28.37	1	0	0	1096.12	726.52
1626	1611	1547	0	14.1701	1060	32.58	117	87	194	171	45	31.5	1	0	0	477.67	317.87
1614	1593	1606	0	9.66	700	21.64	98	63	160	57	51	23.82	2	0	0	356.12	241.73
1627	1611	1547	0	15.9981	859	28.06	109	69	137	70	44	31.03	2	0	0	633.55	345.91
1598	1585	1584	0	9.38	932.5	29.86	118	80	158	140	42	38.54	1	0	0	429.71	251.1
1643	1598	1608	0	14.9462	666	20.4	104	56	168	72	50	19.37	1	0	0	578.73	214.5
3637	1598	1608	0	14.9779	704.5	22.37	105	56	134	58	54	20.71		0	0	723.56	187.04
1916	1909	1915	0	13.8912	1201.5	35.88	94	58	202	66	54	40.54	2	0	1	695.46	306.94
1566	0	0	0	13.7724	840.5	23.85	113	72	200	74	44	49.45	1	0	0	532.92	419.55
3638	0	0	0	13.614	650	19.26	92	67	158	66	65	36.59		0	0	334.99	176.64
1650	1605	1550	0	16.5533	868.5	26.13	103	63	226	154	42	27.83	1	0	0	602.79	316.43
1574	0	0	0	14.7451	1103	33.7	144	76	214	85	66	72.22	2	1	0	1337.47	317.68
1617	1609	1591	0	13.9375	600.5	19.01	94	50	168	90	54	24.71	2	0	0	567.31	244.76
1578	0	0	1	13.7372	900	30.73	115	76	183	116	48	39.78	2	0	0	766.8	214.84
1603	1587	1574	1	0.509998	1345	42.53	143	89	185	186	44	39.49	1	0	0	697.68	342.76
1680	1673	1671	0	10.03	879.5	26.73	139	56	201	134	45	67.25	2	1	0	614.11	444.7
1696	1687	1669	0	11.45	671.5	20.03	103	62	127	79	56	23.82	2	0	0	717.91	329.24
1681	1673	1671	0	12.42	844	24.33	142	57	263	173	38	68.12	1	0	0	639.1	323.62
1687	1679	1684	0	14.1775	880	23.14	144	69	218	129	62	45.42	1	0	0	628.7	404.62
1698	1672	1688	0	4.36	1300	40.37	122	80	199	181	50	29.68	1	0	0	823.78	328.18
1689	1677	1680	0	12.46	1184	37.37	120	70	170	108	51	39.06	1	0	0	678.98	282.38
1690	1677	1680	0	9.72	769	23.15	118	69	208	67	67	32.65	2	0	0	307.3	161.57
1691	1677	1680	0	10.04	827	30.34	120	80	161	83	57	39.5	2	0	0	544.17	269.5
1692	1677	1680	0	10.06	990	29.92	149	82	206	129	60	46.42	1	0	0	595.5	308.15
1754	1702	1734	0	8.89	959.5	31.17	132	87	247	253	45	25.12	1	0	0	550.09	315.29
1750	1700	1747	0	12.6055	865.5	27.44	114	78	194	76	36	16.81	1	0	0	648.76	236.07
1758	1709	1731	0	11.7463	800	23.43	102	66	139	48	48	17.19	1	0	0	480.75	233.43
1759	1711	1732	0	11.7476	985	28.06	107	76	224	143	55	16.34	1	0	0	554.15	220.8
3583	0	0	0	14.5693	759.5	27.23	96	53	196	176	54	29.71	2	0	0	464.59	253.1
1741	1718	1723	0	11.64	952.5	29.84	108	53	120	70	35	27.2	1	0	0	848.95	195.32
1742	1718	1723	0	11.5479	1061	35.63	112	82	118	48	42	26.5	2	0	0	621.67	252.25
1748	1721	1727	0	9	946	27.55	102	70	158	57	48	41.49	1	0	0	444.68	274.96
1739	1716	1727	1	12.0735	1021.5	32.09	127	83	147	112	43	33.01	1	0	0	689.93	580.19
3584	0	0	0	14.2626	1070	29.84	96	69	171	154	43	32.53	2	0	0	534.19	177.52
1740	1716	1727	0	13.9291	1141.5	36.64	129	84	230	180	48	44.65	1	0	0	445.27	308.39
1717	0	0	0	14.459	1070.5	31.57	134	53	172	66	49	44.58	1	0	0	518.3	298.5
1762	1717	1743	0	14.5349	749	27.18	109	71	201	43	78	18.73	2	0	0	556.08	257.42
1763	1717	1743	0	14.4438	939	27.65	119	50	140	32	64	22.55	1	0	0	567.56	254.28
1743	1718	1723	1	8.7	1095.5	41.35	129	91	163	139	52	40.3	2	1	0	672.32	332.16
1744	1718	1723	0	15.8926	922.5	29.54	120	87	186	128	46	36.08	1	0	0	719.12	310.93
1745	1718	1723	0	11.6721	800	27.34	99	69	200	101	68	33.82	2	0	1	632.03	274.96
1746	1718	1723	0	8.65	1006	39.06	122	87	150	77	44	29.08	2	1	0	652.6	239.89
1719	0	0	0	14.4476	628.5	17.94	107	69	140	62	74	20.46	2	0	0	544.54	253.1
1829	1814	1808	0	13.07	1090	32.82	120	67	219	297	45	25.9	1	0	0	455.3	267.67
1820	1788	1798	0	14.5419	910.5	28.7	119	68	204	141	40	44.76	2	0	0	61.77	235.5
1813	1796	1795	0	12.24	913	27.9	119	84	179	576	36	45.78	1	0	0	538.56	210.78
1892	1878	1886	1	5.46	921	24.77	135	85	166	138	42	29.54	1	0	0	467.29	351.83
1897	1883	1857	0	13.6977	717.5	19.09	125	71	145	118	57	16.78	1	0	0	505.19	246.95
1905	1867	1902	0	13.3773	896	29.21	123	60	162	69	61	17.44	2	0	0	646.58	193.06
1877	1870	1856	0	12.0658	950	25.18	113	69	178	167	36	27.08	2	0	0	579.72	364.54
1803	1791	1786	1	2.92	820	27.19	112	74	170	162	40	37.08	2	0	0	472.73	461.85
1832	1817	1826	0	14.716	840	25.87	126	82	217	160	41	23.54	1	0	0	138.01	289.83
1851	1779	1841	0	11.9374	900	29	109	59	162	60	56	25.27	2	0	0	608.69	288.45
1840	1806	1786	0	12.2866	1206	43.75	125	87	216	257	40	35.3	2	0	0	515.6	476.43
1852	1779	1841	0	15.6652	812	26.05	112	71	176	147	48	23.79	1	0	0	600.85	230.07
1844	1784	1819	0	14.3023	720	23.67	116	76	194	54	61	37.35	2	0	0	560	284.52
1819	1799	1787	0	14.2153	960	30.63	128	76	266	109	60	59.4	2	0	0	521.69	316.27
1845	1784	1819	1	14.1325	853.5	25.11	111	60	224	145	43	38.68	2	0	0	443.74	269.72
1846	1784	1819	0	14.3036	700	22.02	113	64	186	104	63	36.27	2	0	0	413.65	262.97
3588	0	0	0	9.89	483	24.97	95	61	185	118	35	52.62	1	0	0	488.37	362.05
1821	1788	1798	0	9.88	953	31.87	166	92	271	198	55	52.41	2	1	1	468.68	260.49
1824	1788	1798	0	9.85	840	27.45	97	57	153	68	43	43.4	2	0	0	423.35	249.63
1825	1788	1798	0	12.7789	1044.5	31.68	115	70	249	135	67	50.46	2	0	0	569.03	388.39
3590	0	0	0	9.9	943	27.8	129	82	193	93	59	43.9	1	0	0	365.49	358.05
1938	1923	1934	0	7.63	828	23.21	103	63	123	64	58	27.96	2	0	0	670.42	264.92
1939	1923	1934	0	11.9737	651	19.14	99	57	132	54	52	23.58	2	0	0	518.61	208.49
1940	1923	1934	0	11.4767	1078	30.84	120	75	209	125	52	32.6	1	0	0	435.86	246.95
2037	2018	1946	0	13.467	901	26.73	109	73	142	75	48	40.57	2	0	0	735.85	264.86
2038	2018	1946	0	4.11	911	28.45	108	68	184	81	61	24.41	1	0	0	701.14	333.38
2039	2018	1946	0	10.73	1350	46.8	130	73	177	73	62	43.49	2	0	0	883.25	404.61
2041	2018	1946	0	4.06	966	30.66	118	74	187	154	44	24.48	1	0	0	473.35	291.82
2034	2003	2008	0	12.021	840	27.12	116	80	180	99	36	49.17	2	1	0	433.62	301.62
2080	2042	1947	0	15.0999	939.5	35.12	120	73	210	93	58	21.59	2	0	0	486.75	309.52
1946	0	0	1	6.89	1000	28.51	110	57	212	108	58	65.11	2	0	0	810.7	372.28
2124	2004	2047	0	10.9359	1050	27.2	108	69	231	173	34	25.42	2	0	0	396.7	211.96
1947	0	0	0	15.069	900	34.25	134	82	172	59	50	35.25	2	0	0	685.58	258.47
2077	1945	2039	0	10.73	860	31.06	110	70	149	64	56	20.75	2	0	0	509.38	282.67
2073	1999	2019	0	4.65	981	28.43	104	70	243	151	44	41.03	1	0	0	644.63	309.98
2082	1948	2047	0	14.3668	970	28.44	125	72	253	169	40	25.28	1	0	0	704.4	344.62
2043	2018	1946	0	13.4092	1290	38.5	112	71	133	85	50	46.38	2	0	0	449.04	323.05
2087	2052	2034	0	12.0482	650	19.52	115	65	187	108	52	18.78	2	0	0	662.8	289.16
2050	1953	2017	0	4.49	964	27.59	130	92	240	306	43	43.96	1	1	1	441.73	277.48
3591	0	0	1	5.79	1160.5	35.52	112	78	246	512	55	42.21	1	0	0	544.64	390.1
2051	1953	2017	0	9.82	986	31.07	143	93	220	149	46	37.79	1	0	0	437.52	290.58
2079	2073	1952	0	18.0519	770	24.48	109	67	139	47	50	17.25	2	0	0	464.25	295.92
1952	0	0	0	4.64	680	21.33	96	57	140	78	33	39.92	2	0	0	639.1	308.09
2907	2905	2906	1	12.7	1126	30.64	134	71				52.3	1	0	0	648.84	593.46
2910	2909	2908	0	13.23	809	25.42	160	89	274	236	48	56.84	2	0	0	677.44	560
1261	0	0	1	8.97958	950	31.26	125	72	186	158	43	60.03	1		0	645.69	241.05
1300	1259	1285	0	12.18	1010	28.7	112	61	232	226	44	26.14	1	0	0	325.42	412.99
1290	1281	1282	0	15.2645	740	19.58	112	75	171	64	54	29.42	2	0	0	564.4	146.07
1294	1258	1283	0	15.1917	1001.5	26.64	129	71	164	152	46	48.54	2	0	0	462.06	158.69
1305	1267	1284	0	14.9958	718.5	21.23	110	66	172	79	50	22.28	2	0	0	614.03	312.64
1301	1261	1288	0	14.7827	755.5	24.18	104	66	203	164	58	31.81	2	0	0	575.88	284.85
1302	1261	1288	0	14.1001	729	21.69	93	63	139	58	49	38.39	2	0	0	449.73	181.64
1288	1280	1279	0	14.802	770	24.45	113	66	202	110	54	55.61	2	0	0	1045.68	192.85
1308	1270	1287	0	10.9	911	26.12	125	75	216	264	34	49.73	1	0	0	666.23	256.37
1306	1268	1286	1	4.62	890	24.55	119	72	250	155	53	33.38	2	0	0	471.67	339.71
1307	1268	1286	0	11.92	1060.5	33.17	117	72	223	199	62	31.77	2	0	0	500.29	497.62
1309	1270	1287	1	4.89	1081.5	30.25	143	86	174	250	40	50.11	2	1	0	469.32	260.27
1295	1258	1283	0	18.0443	940	27.38	118	81	205	166	44	42.12	2	0	0	844.19	223.4
1303	1261	1288	0	12.6	932.5	26.26	136	85	222	138	79	37.26	1	0	0	393.21	246.78
1315	1271	1292	0	15.2637	735	19.28	111	76	162	118	57	23.57	2	0	0	638.87	274.37
1304	1261	1288	0	14.1692	697.5	22.1	104	70	167	51	64	29.16	2	0	0	464.11	105.21
1320	1275	1309	0	9.53	928	27.06	134	74	167	151	37	18.11	1	0	0	443.95	230.78
3639	1275	1309	1	2.26	1100	42.42	113	69	180	154	44	31.74		0	0	362.65	177.24
2229	2215	2213	0	12.62	720.5	21.47	118	86	162	116	56	32.94	2	0	0	435.42	248.02
2230	2215	2213	0	14.4366	800	24.42	113	80	182	150	45	40.92	2	1	0	397.71	304.08
2198	0	0	0	14.4486	990.5	29.6	120	80	202	115	65	45.42	2	0	0	697.68	367
2249	0	0	1	5	1041	31.03	180	108	184	211	36	55	1	0	0	598.57	245.92
2269	2260	2261	0	11.499	912	27.72	115	63	208	161	51	52	2	0	0	357.2	260.17
2279	2255	2265	0	14.0705	680	18.72	92	59	162	93	66	33.59	2	0	0	417.51	199.14
2231	2214	2200	1	12.5925	1132	37.54	112	74	254	195	48	37.58	2	0	0	402.73	297.75
2232	2214	2200	0	11.48	827.5	17.11	85	51	186	80	72	22.85	2	0	0	500.08	251.36
2200	0	0	1	10.6111	1300	34.44	106	71	185	186	37	62.15	2	1	0	618.52	335.66
2263	2246	2259	0	14.6519	760	25.01	169	84	178	108	50	54.55	2	0	0	790.28	265.43
2225	2192	2211	0	14.5812	890.5	29.56	119	84	172	142	47	29.03	2	0	0	479.32	363.27
2272	2249	2263	0	15.1326	740	26.55	105	65	226	209	42	26.02	2	0	0	419.9	278.09
2273	2249	2263	0	16.5216	900	27.32	108	79	234	266	44	16.36	1	0	0	806.72	264.44
2318	2291	2296	0	13.3645	980	27.09	200	76	139	67	36	71.81	1	1	0	534.85	257.33
2368	2322	2293	0	9.01	880.5	27.82	121	73	202	248	44	25.05	2	0	0	417.15	314.52
2355	2319	2329	0	13.1042	990	39.47	108	66	158	132	61	23.98	2	0	0	553.88	216
2362	2298	2330	0	7.93	839	22.12	117	71	171	55	68	24.93	1	0	0	570.28	193.27
2334	2318	2310	1	3.74	909.5	29.82	154	84	182	109	60	50.26	2	0	0	530.07	332.48
2363	2298	2330	0	14.1516	623	17.64	110	64	154	74	66	21.09	2	0	0	664.7	180.21
2364	2298	2330	0	10.29	620.5	17.29	101	55	150	63	77	19.4	2	0	0	570.59	265.75
2345	2303	2313	0	9.12	1003	28.26	134	67	224	103	67	57.39	2	0	0	378.02	383.65
2374	2306	2345	1	2.13	852	27.72	111	59	244	118	64	24.87	2	0	0	409.13	371.98
2420	2398	2387	0	11.44	830	25.79	111	51	175	112	48	21.44	2	0	0	440.05	211.57
2397	2393	2394	0	12.01	993.5	28.41	152	87	238	169	38	58.24	1	1	1	657.05	267.97
2406	2396	2395	0	11.72	703.5	23.51	98	51	194	103	60	52.81	2	0	0	642.06	260.42
2387	0	0	0	13.5378	701	22.95	107	62	214	160	73	47.53	2	0	0	594.33	300.48
2421	2410	2377	0	9.87	645	19.23	102	70	133	37	50	16.65	2	0	0	480.75	224.32
2450	2444	2432	0	17.8451	725	23.99	101	61	150	72	54	28.66	2	0	0	508.89	344.62
2456	2436	2445	0	14.2282	850	22.13	100	62	206	62	52	37.78	1	0	0	537.81	254.12
2439	0	0	0	9.88	1400	45.29	181	93	187	103	44	40.24	2	1	0	462.73	336.93
2470	2456	2439	0	13.3533	720	19.47	104	56	192	93	44	16.67	1	0	0	573.3	269.88
3594	0	0	1	9.39	940.5	28.97	105	62	167	103	46	34.61	2	0	0	600.72	331.5
2512	2500	2480	0	13.7369	978.5	26.26	118	69	219	154	56	39.35	1	0	0	382.6	336.21
2526	2485	2515	1	14.6102					154	71	38	29.86	2	0	0	389.35	302.13
2608	2554	2581	0	14.419	1226	37.89	120	67	221	123	57	17.8	2	0	0	396.15	206.96
2581	2563	2560	1	3.28	1500	55.52	114	60	156	97	43	43.72	2	0	0	1185.6	683.02
2597	2544	2580	0	13.993	784	27.45	125	58	153	57	51	16.43	2	0	0	324.48	209
2582	2563	2560	0	13.5152	1025	29.74	127	77	177	104	75	45.25	1	0	0	431.93	201.74
2593	2578	2537	0	13.9063	900	31.99	104	68	159	130	46	18.54	2	0	0	545.72	303.91
2584	2552	2559	0	13.6289	760	21.64	129	78	166	91	59	23.02	1	0	0	528	200.71
2583	2563	2560	0	14.3255	925	27.63	124	77	218	115	56	46.17	1	0	0	705.72	292.66
2550	0	0	1	12.7947	880	27.46	108	73	232	164	46	48.36	1	0	0	996.79	395.21
2602	2583	2536	0	14.4684	899	24.17	135	75	180	111	40	23.93	1	0	0	350.48	199.07
2591	2577	2572	0	14.3595	790	27.62	106	75	184	103	47	27.85	2	0	0	588.48	278.27
2585	2552	2559	0	14.1452	764.5	25.91	121	72	176	72	74	27.21	2	0	0	497.13	254.43
2567	2558	2555	0	4.61	765	25.16	105	59	133	86	46	31.55	2	0	0	595.56	310.03
2564	2558	2546	0	12.0051	740	22.57	104	76	127	36	56	16.14	2	0	0	352.93	210.54
2607	2551	2573	0	14.847	1000	32.5	117	70	158	60	65	28.14	1	0	0	841.82	274.87
2604	2550	2575	0	13.8461	877	27.22	116	83	171	59	56	18.08	1	0	0	683.05	329.3
2565	2558	2546	0	11.2807	910	27.62	116	79	104	51	48	17.36	1	0	0	638.48	309.04
2651	2646	2632	0	10.34	990.5	35.34	130	76	160	162	34	37.52	1	0	0	888.41	312.05
2653	2646	2632	1	10.3834	1100	40.37	110	76	143	72	52	35.9	2	0	0	599.33	356.14
2648	2611	2642	0	14.12					156	65	53	16.84	2	0	0	401.85	328.55
2638	2633	2619	1	2.5	979	29.13	118	79	224	164	30	45.5	1	0	0	677.6	631.01
2640	2633	2619	1	4.02	1055	37.28	130	82	152	116	36	37.02	1	1	0	768.95	386.94
2665	2624	2643	0	14.3502	632.5	17.4	104	56	165	194	51	30.4	2	0	0	775.03	414.49
2667	2624	2643	0	14.1481	834.5	29.29	115	64	166	145	62	27.24	2	0	0	524.94	301.9
2659	2620	2643	0	13.27		27.67			146	77	58	20.53	2	0	0	609.84	174.92
2668	2629	2645	1	11.82	1240	37.54	127	65	205	186	39	32.18	2	0	0	682.47	343.93
2661	2621	2645	1	12.0351	1511	56.89	136	86	178	214	30	26.61	1	0	0	1088.74	771.51
2662	2621	2645	0	5.04	940.5	34.42	119	75	190	132	35	18.5	2	0	0	479.93	344.37
2670	2631	2644	0	14.042	700.5	22.52	125	68	140	116	33	23.88	2	0	0	617.59	402.28
2663	2622	2644	0	13.8231	1000	29.09	126	75	173	75	45	26.73	1	0	0	592.78	314.78
2669	2630	2644	0	13.766	765.5	22.43	114	66	175	82	40	19.8	1	0	0	511.52	307.05
2660	2620	2643	0	14.354	1075	42.89	105	71	170	257	42	21.03	2	0	0	835.58	158.54
2624	0	0	0	4.28	944	27.39	133	78	200	362	48	54.89	1	0	0	426.67	261.45
2654	2638	2625	0	14.2439	676.5	19.68	110	66	217	153	57	23.93	1	0	0	513.6	258.72
2625	0	0	0	14.0814	801	26.32	106	60	195	150	38	42.74	2	0	0	914.42	392.58
2656	2638	2625	0	13.857	746	20.45	110	70	197	103	60	22.08	2	0	0	749.8	314.49
2657	2638	2625	0	10.09	782	25.47	90	53	162	68	46	17.19	2	0	0	848.82	364.74
3600	0	0	0	23.5348	835.5	27.76	110	76	158	55	68	22.19	2	0	0	614.21	307.13
2724	2711	2712	1	4.78	960	30.39	116	73	192	158	38	45.22	2	0	0	589.2	460.21
2749	2731	2684	0	12.9739	931	29.71	115	76	138	78	47	27.79	2	0	0	746.32	186.42
2726	2711	2712	1	7.82	1210	37.06	124	74	194	92	50	38.18	1	0	0	715.27	385.38
2741	2683	2730	0	13.4197	1220.5	47.8	121	80	225	155	50	25.8	2	0	0	650.21	255.56
2742	2683	2730	0	9.99	792	29.83	129	76	204	103	44	28.23	2	0	0	413.95	331
2750	2731	2684	0	11.8829	1075.5	33.05	114	81	183	194	44	33.33	1	0	0	627.24	357.32
2743	2683	2730	0	14.2961	700	22.7	117	74	162	77	51	29.63	2	0	0	680.27	171.53
2753	2731	2684	0	12.9146	1130	38.47	113	76	162	96	42	35.57	2	0	0	733.73	228.24
2758	2733	2721	0	13.3178	797.5	23.68	122	80	154	84	54	16.93	1	0	0	563.52	276.88
2759	2733	2721	1	2.69	1270	38.05	106	66	173	71	50	25.31	2	0	0	707.56	273.64
2684	0	0	0	14.1605	1150	37.46	139	82	186	125	51	58.45	2	0	0	926.64	490.83
2728	2715	2713	0	12.1514	1118.5	46.52	167	98	171	112	35	46.8	2	0	0	472.73	314.78
2745	2683	2730	0	13.0643	750	27.49	134	94	260	133	74	30.87	2	0	0	523.55	231.1
2746	2683	2730	0	13.3554	800.5	28.54	128	80	197	123	51	20.75	2	0	0	821.16	246.67
3603	0	0	0	12.1496	1089.5	30.26	124	69	240	251	31	62.81	1	1	0	491.52	235.34
2727	2711	2712	1	3.92	1641	51.93	176	114	177	74	46	35.08	1	0	0	630.21	322.45
2730	2715	2713	0	13.0617	1044.5	35.45	137	95	195	120	40	49.49	2	0	0	483	228.77
2731	2715	2713	0	13.5428	1336	41.01	122	76	168	172	44	56.59	1	0	0	765.62	224.65
2762	2690	2724	1	4.89	1301	41.2	113	64	193	168	54	25.11	2	0	0	749.67	393.07
2760	2689	2725	0	10.63	951	32.66	121	71	170	84	58	30.06	2	0	0	580.75	313.56
2766	2735	2697	0	12.38	1055.5	36.02	108	75	207	186	46	19.61	2	0	0	507.37	290.69
2736	2717	2698	0	12.6414	979	31.26	127	81	193	141	37	48.9	2	0	0	640.03	382.09
2737	2704	2719	0	13.4298	1146	37.27	129	76	154	117	36	44.41	2	1	0	526.22	269.36
2738	2704	2719	0	12.8739	1085	36.62	130	81	170	117	39	41.79	2	0	0	627.08	218.89
2747	2729	2702	0	13.4122	960	35.12	115	73	154	51	43	28.34	2	0	0	528.88	307.37
2931	2922	2926	1	1.18	1191.5	35.82	142	71	250	202	66	63.82	2	1	0	537.05	410.72
2802	2784	2795	0	17.3237	631	19.26	95	58	153	56	65	20.33	2	0	0	837.14	306.57
2803	2784	2795	0	14.8486	726.5	22.13	128	74	221	85	66	20.33	1	0	0	529.73	271.44
2797	2781	2792	0	9.73	920	26.49	109	59	207	157	48	19.51	2	0	0	607.32	270.39
2798	2781	2792	0	13.5023	720	19.23	98	54	146	76	46	16.97	2	0	0	428.45	200.44
2787	0	0	0	12.3065	960	34.25	110	77	206	192	48	49.38	2	0	0	351.3	278.97
2799	2793	2787	0	9.71	770	20.99	104	67	240	113	70	25.88	2	0	0	418.73	211.42
2800	2793	2787	0	9.5	735	19.92	107	74	174	91	66	25.88	2	0	0	367.24	170.47
2934	2930	2923	0	11.8	851	25.21	149	96	219	171	59	56.88	2	1	0	300.7	101.94
2947	2935	2924	0	15.1441	1031.5	34.78	126	66	148	113	39	17.22	2	0	0	600.91	388.31
2939	2925	2931	0	11.4	1123	31.81	114	65	174	152	45	45.42	2	0	0	516.62	345.37
2940	2925	2931	0	13.6218	822	23.76	129	88	141	81	49	40.96	2	0	0	885.04	662.46
2941	2925	2931	0	13.304	1260.5	33.85	108	65	142	97	52	32.44	2	0	0	728.54	427.57
2942	2925	2931	0	13.2243	880.5	28.07	110	66	202	129	73	30.94	2	0	0	456.41	312.75
2946	2927	2931	0	13.4007	1012.5	30.55	104	57	154	124	45	22.78	2	0	0	632.61	350.06
2944	2925	2931	1	10.1943	930.5	27.59	123	72	237	329	40	38.37	1	0	0	699.7	378.11
2945	2925	2931	0	10.86	989	25.4	127	70	216	204	34	42.33	1	0	0	394.52	414.5
2849	2816	2837	0	10.37	1150	37.57	141	75	260	424	40	60.17	2	0	0	865.63	391.45
2806	0	0	0	14.5653	1006	29.65	122	75	199	183	54	38.1	1	0	0	641.57	255.99
2807	0	0	0	16.4449	850	26.62	102	58	168	58	41	26.46	2	0	0	412.06	171.3
3606	0	0	1	10.77	910	26.55	104	70	207	94	54	40.23	2	0	0	556.09	215.27
2885	2866	2851	0	15.7133	1080	34.03	126	75	218	138	52	23.95	1	0	0	585.53	322.29
2853	2836	2818	0	13.7847	722	23.37	116	71	224	116	54	37.55	2	0	0	433.25	190.97
2879	2806	2862	0	14.56	871	29.56	100	54	166	61	48	16.03	2	0	0	602.08	254.24
2850	2835	2817	0	13.7995	860	26.79	110	63	131	55	52	34.77	2	0	0	746.96	427.28
2873	2804	2859	0	13.14	1201	37.13	114	74	202	456	31	30.58	1	0	0	805.36	332.18
2877	2805	2860	0	10.1	916	27.57	121	77	254	206	50	25.51	1	0	0	503.22	324.43
2869	2839	2858	0	15.8831	909.5	25.86	104	70	180	78	52	20.21	2	0	0	675.83	195.83
2870	2839	2858	0	14.1979	674	20.87	94	57	156	81	62	16.08	2	0	0	308.07	197.8
2882	2813	2840	0	14.5127	670	17.66	116	75	167	125	50	21	2	0	0	590.61	305.29
2886	2866	2851	0	14.3191	941	33.02	103	65	210	60	72	20.26	2	0	0	514.52	248.14
2866	2830	2832	0	13.9857	928.5	27.51	122	75	207	59	60	45.62	1	0	0	484.06	219.16
2840	2831	2832	0	14.51	662.5	19.2	137	69	158	64	58	49.03	2	0	0	532.19	336.78
2862	2838	2834	0	14.5599	930	32.96	114	77	218	154	49	40.46	2	0	0	664.35	446.99
2863	2838	2834	0	11.45	1160	35.88	119	67	200	101	37	41.72	1	0	0	640.22	370.92
2864	2838	2834	0	14.5946	1180	37.71	111	71	229	112	48	43.07	1	0	0	628.04	317.92
2851	2835	2817	0	14.1273	910	29.81	119	73	238	116	68	44.69	2	0	0	428.88	270.05
2883	2813	2840	0	13.5673	961	28.8	123	76	175	42	62	25.51	1	0	0	680.54	306.07
2887	2866	2851	0	13.4133	664.5	22.88	95	40	210	44	81	18.02	2	0	0	480.75	226.09
2865	2838	2834	1	7.24	1250	43.91	151	90	220	211	44	49.76	1	0	0	599.33	291.72
2855	2836	2818	0	13.419	744.5	22.85	104	74	153	64	60	35.26	2	0	0	644.52	241.37
2884	2813	2840	0	9.06	790.5	25.17	108	75	164	89	52	18.78	2	0	0	600.77	280.87
2819	0	0	0	11.33	862	25.07	123	68	247	354	33	38.35	1	0	0	574.89	287.15
2852	2835	2817	0	14.4786	1100	32.68	109	82	252	146	47	45.16	1	0	0	615.79	245.53
2856	2836	2818	0	9.64	903.5	24.42	127	75	240	247	33	42.34	1	0	0	499.18	216.72
2893	2819	2861	0	14.9583	723.5	21.34	111	68	202	60	60	17.08	1	0	0	465.72	233.57
2891	2865	2812	1	6.44	1140	37.45	116	76	168	146	40	29.56	2	0	0	861.71	436.15
2894	2819	2861	0	11.646	685.5	20.82	108	71	243	73	66	16.97	2	0	0	608.63	255.78
2825	0	0	1	9.59	952.5	29.65	101	60	196	226	49	42.41	2	0	0	741.69	230.05
2895	2852	2825	0	13.7983	743.5	21.33	113	64	153	88	49	18.7	1	0	0	404.28	244.77
2827	0	0	0	10.45	1001	31.26	115	69	150	87	48	43.47	1	0	0	480.98	219.95
2898	2827	2857	0	10.44	719.5	25.51	109	64	208	134	70	22.79	2	0	0	295.34	225.04
2899	2827	2857	0	13.8214	892.5	27.35	111	54	162	76	49	21.36	2	0	0	438.53	260.27
3609	0	0	0	12.7825	869	25.13	95	57	201	92	63	43.16	2	0	0	435.35	194.52
3610	0	0	0	10.52	982.5	27.02	129	82	265	128	44	34.73	1	0	0	487.94	236.55
3611	0	0	0	14.2479	1116.5	33.65	119	87	220	99	56	34.85	2	0	0	592.27	225.7
3612	0	0	0	13.4266	867	28.29	109	61	171	110	54	29.93	1	0	0	521.81	254.29
1355	1346	1334	0	13.14	770.5	23.79	118	65	154	64	65	19.33	2	0	0	496.77	278.41
1356	1346	1334	0	13.16	805	28.7	113	66	189	79	70	22.61	2	0	0	652.82	163.78
1437	1366	1419	0	12.3503	986	32.19	120	77	220	80	43	28.43	1	0	0	497.71	268.76
1440	1368	1419	0	12.516	1178.5	40.67	128	89	184	93	40	20.56	1	0	0	467.89	350.23
1428	1412	1423	0	11.4948	999.5	28.79	121	73	241	107	48	33.28	1	0	0	642.19	522.69
1446	1380	1416	0	14.1574	701	18.76	110	74	192	78	50	20.46	1	0	0	503.25	169.09
3615	0	0	0	10.39	840	28.81	112	83	196	423	30	44.17	2	0	0	657.68	287.51
1399	1384	1383	1	10.38	1025	32.52	110	68	218	259	44	56.62	2	0	0	635.86	444.89
1534	1464	1520	0	1.49	1240	38.41	111	79	203	173	40	27.07	2	0	0	401.37	874
1528	1461	1518	0	15.4512	865.5	26.72	130	66	200	128	50	21.34	1	0	0	621.46	255.08
1523	1507	1454	0	13.1933	819	25.99	106	73	189	209	44	22.73	2	0	0	417.73	265.16
1536	1473	1512	1	10.17	730	18.1	118	76	172	101	94	21.83	1	0	0	790.48	240.2
1502	1452	1489	0	14.1858	1441.5	53.62	117	91	164	122	52	27.55	2	0	0	676.23	359.96
1529	1461	1518	0	13.0831	980	30.06	122	50	187	125	50	17.83	1	0	0	500.23	310.65
1526	1459	1508	0	13.0208	810.5	32.64	104	61	159	74	52	17.55	2	0	0	441.92	231.35
1527	1460	1520	0	10.9123	760	21.79	124	76	195	60	56	18.87	1	0	0	935.4	267.28
1510	1491	1474	1	8.44	824	20.22	133	82	177	45	84	42.56	1	0	0	446.19	295.53
1535	1510	1471	1	7.67	759	21.61	120	75	166	52	73	19.33	1	0	0	607.19	288.31
1537	1473	1512	0	6.99	813.5	22.78	121	76	196	105	51	23.1	1	0	0	504.34	205.2
1491	1485	1484	0	8.86	884.5	21.91	192	79	154	85	64	62.01	1	0	0	898.18	371.89
1538	1473	1512	0	12.9095	840	23.01	123	71	183	87	72	18.97	1	0	0	733.09	311.44
1519	1492	1477	0	4.08	1220	33.93	136	79	182	84	77	27.85	2	0	0	502.41	299.98
1525	1458	1503	0	8.66	694.5	20.38	96	65	138	110	38	16.34	2	0	0	735.21	456.01
1513	1495	1475	0	9.35	1000	31.37	125	78	198	493	30	27.65	1	0	0	1602.92	704.53
1531	1461	1518	0	3.96	744.5	20.16	109	60	195	59	65	19.06	2	0	0	452.94	159.86
1499	1493	1487	0	2.07	926	25.84	129	63	208	114	52	16.04	1	0	0	541.92	422.06
1506	1456	1494	0	13.2421	1070	32.67	126	78	197	194	36	33.17	1	0	0	587.86	327.11
1520	1492	1477	0	7.48	1130	35.75	118	70	220	113	73	42.49	2	0	0	492.08	235.19
1514	1495	1475	1	11.7228	1025	29.7	109	71	183	105	66	29.59	2	0	0	1114.06	567.14
1515	1495	1475	1	3.14	1050.5	34.16	125	72	215	185	57	24.86	1	0	0	622.41	446.82
2970	2966	2965	0	7.43	1090	33.71	135	82	108	167	45	54.33	1	0	0	1772.01	478.95
2986	2970	2982	0	15.0328	747	20.45	113	74	104	44	36	23.82	1	0	0	715.55	289.05
2987	2970	2982	0	15.8206	750.5	19.87	130	70	165	120	57	21.51	1	0	0	485.28	241.73
2988	2963	2982	0	16.2501	814.5	25.74	112	78	202	125	39	39.06	2	0	0	719.12	275.81
2971	2966	2965	0	14.8957	1090.5	35.46	116	65	214	307	34	52.71	2	0	0	717.06	339.4
3618	0	0	0	14.9043	980.5	27.72	130	67	232	74	66	52.08	1	0	1	488.68	279.21
2978	2952	2973	0	13.12	1140.5	38.63	123	71	153	158	45	21.98	2	0	0	710.16	325.89
2972	2966	2965	0	14.5942	1090	32.62	127	78	230	183	46	46.95	2	0	0	469.79	335.86
2953	0	0	0	14.5833	826	22.85	121	74	210	87	59	45.8	1	0	0	499.74	275.71
2979	2953	2972	0	14.4527	680	18.76	107	73	158	100	50	18.96	1	0	0	460.73	232.49
2980	2953	2972	0	14.6008	700	20.66	106	73	163	87	57	16.66	2	0	0	676.83	324.29
2981	2975	2957	1	3.91	1350.5	49.8	155	55	254	100	100	65.09	2	0	0	703.41	284.85
2974	2967	2960	0	15.8077	900	26.03	166	92	208	179	54	50.18	2	0	0	678.79	433.31
2973	2966	2965	0	14.8117	1140	38.11	124	72	266	286	50	48.69	2	1	0	754.36	345.15
2989	2961	2988	0	7.25	729	23.4	118	76	144	153	38	19.37	1	0	0	1530.17	308.85
2983	2977	2962	0	12.38	996.5	28.07	202	91	196	205	41	73.96	1	1	0	1013.13	324.38
2985	2964	2974	0	11.97	900	25.91	147	84	168	120	70	33.15	2	0	0	413.88	287.17
3023	3017	3016	0	14.7688	820	21.83	113	68	206	90	60	49.39	1	0	0	397.99	238.25
3010	2991	2990	0	11.59	980	32.61	113	66	203	117	47	56.72	2	0	0	733.01	323.25
2994	0	0	0	11.59	881	24.15	126	76	144	68	41	57.81	1	0	0	850.12	729.13
3014	2991	2990	0	6.59	1410	48.87	125	75	173	126	59	67.43	2	1	0	735.09	463.2
3032	2996	3021	1	12.9505	1280	37.52	119	70	196	202	47	26.58	2	0	0	501.55	289.07
3033	2996	3021	1	2.7	721	22.3	111	61	173	118	42	27.46	2	0	0	349.37	235.72
3034	2996	3021	0	9.16	729	23.61	88	56	177	86	40	23.13	2	0	0	434.05	413.28
3030	3023	3021	1	11.05	946.5	29.58	124	67	200	107	40	16.95	1	0	0	611.57	338.65
3016	2998	2997	0	5.36	914.5	25.12	163	63	255	147	64	83.27	2	0	0	767.87	252.8
3018	2994	3010	0	11.58	810.5	26.97	102	64	124	100	45	30.91	2	0	0	521.7	280.78
3029	3008	3011	0	14.5476	835.5	23.85	120	80	174	100	70	30.72	1	0	0	833.21	261.32
3028	3007	3011	1	11.5548	881	31.04	99	67	171	98	33	37.99	2	0	0	435.83	462.81
3019	2995	3012	0	13.25	970	31.27	106	71	161	75	44	31.33	2	0	0	856.42	395.67
3020	2995	3012	0	13.58	1000	29.7	104	66	176	88	48	29.66	2	0	0	705.74	526.48
3025	3001	3009	0	14.5448	1044	31.89	108	68	214	118	83	48.59	2	0	0	493.03	206.56
3026	3002	3009	1	6.56	1079	39.78	134	82	162	280	41	29.44	2	0	0	544.27	153.58
3622	0	0	0	14.5479	1399	49.22	126	76	182	77	54	43.5	1	0	0	701.14	332.3
3003	0	0	1	10.58	1000.5	31.53	112	69	255	368	44	35.42	1	1	0	567.54	313.96
3035	3003	3024	0	13.8395	690	21.52	102	75	156	123	49	16.86	2	0	0	515.67	279.73
3036	3004	3024	0	13.9176	914	29.15	111	71	188	99	58	30.86	2	0	0	484.91	324.27
3037	3004	3024	0	15.9269	844	26.99	109	69	180	195	53	29.62	2	0	0	603.56	337.39
3038	3004	3024	1	10.52	931	30.06	142	89	253	215	55	28.48	1	0	0	741.26	288.67
3066	3061	3059	1	11.93	1401	35.45	122	73	228	80	64	43.07	2	0	0	513.6	289.05
3078	3068	3066	0	12.02	940	30.97	105	55	220	210	38	23.39	2	0	0	532.65	320.98
3079	3068	3066	0	12.02	1000.5	31.36	107	78	183	98	53	22.56	2	0	0	944.98	441.91
3059	3041	3040	1	6.41	929.5	29.34	108	60	264	346	48	69.59	2	0	0	747.7	430.6
3070	3063	3062	1	11.47	1141	33.1	106	73	149	174	37	44.53	2	0	0	418.66	296.92
3071	3063	3062	0	12.68	1225	35.17	129	70	160	217	34	59.73	1	0	0	515.91	693.43
3087	3071	3045	0	14.6504	1021	33.72	101	68	120	76	36	39.8	2	0	0	716.9	485.83
3088	3071	3045	0	12.49	845	27.64	115	55	146	182	38	34.63	2	0	0	723.62	262.97
3089	3071	3045	0	12.5	840	30.78	122	66	131	72	44	23.63	2	0	0	468.8	355.33
3082	3069	3051	1	4.75	990	32.01	121	77	220	181	48	40.25	2	0	0	599.98	400.86
3050	0	0	1	5.09					246	191	32	41.91	1	1	0	381.67	368.98
3092	3050	3087	0	13.9586					172	122	46	20.27	2	0	0	429.42	298.52
3052	0	0	0	15.4119	970	27.76	104	64	175	89	46	34.74	2	0	0	534	328.68
3091	3083	3052	0	5.86	802.5	21.79	106	71	130	50	53	18.55	1	0	0	604	247.25
3085	3069	3051	0	6.57	915.5	29.77	108	71	174	137	43	28.39	2	0	0	848.82	474.06
3086	3069	3051	1	12.14	1160.5	35.3	120	82	221	170	45	33.86	2	0	0	1295.76	523.21
3076	3058	3064	0	14.3669	975	30.64	113	70	220	231	44	38.72	2	0	0	635.9	408.27
3072	3060	3064	0	14.861	890	25.88	121	78	258	363	40	32.46	1	0	0	352.11	342.68
3073	3060	3064	1	3.66	1041.5	28.81	103	59	172	174	52	50.66	1	0	0	576.37	360.95
3074	3053	3065	0	14.8414	990	29.11	114	69	200	303	42	32.34	1	0	0	353.47	251.18
3110	3101	3107	0	12.69	750.5	24.98	101	71	192	93	60	31.62	2	0	0	517.38	332.89
3108	3106	3105	1	11.72	821.5	26.88	128	75	174	226	64	53.28	2	0	0	685.78	368.13
3112	3102	3108	0	14.9897	769	24.31	106	68	187	158	60	35.28	2	0	0	632.58	284.98
3113	3102	3108	1	7.77	840	26.81	111	71	197	273	41	34.23	2	0	0	504.33	424.25
3115	3103	3111	0	12.7627	820	24.83	103	65	118	72	36	19.7	1	0	0	543.29	462.94
3116	3103	3111	0	10.67	760	21.03	106	63	163	98	42	18.35	1	0	0	681.24	327.34
3117	3103	3111	0	12.7115	715	19.97	104	64	148	95	37	15.91	1	0	0	740.04	473.15
3135	3134	3129	0	5.1	1060	31.09	131	74	129	100	40	52.36	1	0	0	1105.39	559.4
690	640	672	0	11.9434	1181	43.23	122	76	229	99	69	35.75	2	0	0	683.73	342.47
720	641	690	0	3.15	819	28.12	106	60	173	63	61	15.96	2	0	0	771.17	423.52
673	669	667	1	3.2	1000.5	30.05	146	68	237	124	50	63.8	2	0	0	1370.02	553.21
674	669	667	0	10.77	889.5	26.2	121	67	226	190	49	62.49	2	0	0	900.35	351.94
677	669	667	1	10.85	908	26.35	124	72	227	115	39	54.15	1	0	0	437.39	206.56
679	669	667	0	4.92	900	29.33	111	63	249	164	71	50.35	2	0	0	468.28	304.07
680	669	667	0	13.2205	821	22.95	105	63	93	54	40	49.26	1	0	0	809.56	413.24
681	669	667	1	4.74	836	29.72	149	93	208	184	51	47.26	2	0	0	708.41	325.77
682	669	667	0	11.84	835.5	27.44	119	79	252	588	26	43.55	2	0	0	659.52	429.34
684	644	668	1	0.15	1090	32.98	123	77	208	390	50	60.15	1	0	0	620.68	434.57
3131	3121	3120	0	10.7	923	27.64	169	71	213	186	40	75.69	1	1	0	758.75	349.18
696	647	674	0	14.05	841	27.76	116	68	205	55	72	38.18	2	0	0	1109.1	319.46
697	647	674	1	4.24	929	29.24	119	73	135	128	53	33.76	1	0	0	1326.22	591.67
648	0	0	0	12.0976	980	30.88	114	73	231	210	52	40.68	1	0	0	429.48	285.48
722	648	696	0	12.0992	935.5	33.52	107	66	214	85	49	16.41	2	0	0	478.55	266.47
698	647	674	0	15.4223	929	26.99	100	60	150	70	63	37.87	2	0	0	470.06	212.17
3141	3131	3122	0	11.4012	1030	30.42	152	67	205	253	52	52.9	2	0	1	770.88	356.83
3133	3121	3120	0	10.56	1050	25.19	194	73	266	165	50	78.61	2	1	0	569.14	269.27
701	649	679	0	13.9137	930	32.67	106	63	149	113	35	26.1	2	0	0	574.63	296.03
702	649	679	0	11	830	28.7	117	70	157	72	42	22.64	2	0	0	560.52	285.58
709	653	681	0	13.9464	853.5	30.71	114	74	213	144	57	23.71	2	0	0	445.29	212.05
651	0	0	1	2.17	1100	32.32	147	59	171	218	34	72.83	1	0	0	904.12	383.62
704	651	673	1	9.71	951	33.32	131	81	230	208	38	42.29	2	0	0	800.54	353.91
724	652	704	1	4.25	840.5	25.19	112	55	160	146	41	18.75	1	0	0	566.18	318.05
705	651	673	1	11.8208	871	33.45	125	74	186	104	38	38.71	2	0	0	780.66	384.36
706	651	673	0	11.9412	869	29.99	106	61	210	134	38	30.72	2	0		753.27	371.52
707	651	673	0	11.9196	950	33.26	106	68	180	74	40	40.68	2	0	0	713.32	375.55
708	651	673	0	11.9439	955	29.67	115	73	171	106	36	36.36	2	0	0	518.4	260.11
3146	3138	3126	0	13.8741	917.5	24.05	109	66	203	80	60	23.9	2	0	0	489.33	217.06
3142	3127	3133	1	4.7	1010	30.28	163	83	243	1088	36	52.3	2	0	0	402.7	414.6
3143	3127	3133	0	10.56	790	24.7	118	76	281	197	70	48.14	2	0	0	430.3	291.08
710	655	678	0	11.9786	861	27.06	109	73	231	189	52	38.94	2	0	0	539.18	309.97
727	656	711	0	7.98	770	20.86	107	60	152	42	66	18.67	1	0	0	396.7	213.73
712	655	678	0	8.79	940	28.85	118	72	146	184	42	37.7	1	0	0	923.24	719.46
713	657	678	0	11.785	809.5	22.11	107	75	169	92	44	29.97	1	0	0	714.54	290.31
714	657	678	0	11.06	885	24.66	118	77	198	108	41	28.87	1	0	0	578.39	326.98
715	657	678	0	11.2128	934	35	122	82	195	172	35	26.46	2	0	0	442.14	312.64
716	657	678	0	11.8982	1110	36.64	119	76	187	123	48	22.7	1	0	0	533.67	361.23
658	0	0	0	13.2442	1435	40.09	113	70	166	144	55	48.07	2	0	0	474.21	258.92
728	660	710	0	14.9327	731	19.12	100	63	186	74	60	18.94	2	0	0	548.76	294.4
3629	0	0	0	14.5607	871	24.42	122	74	164	124	62	38.08	2	0	0	410.95	168.77
3159	3157	3153	0	14.41	774.5	23.04	108	73	168	125	40	26.54	2	0	0	638.78	281.3
3153	0	0	0	13.03	720.5	23.05	100	66	261	166	42	48.87	2	0	0	553.64	216.28
670	664	663	0	14.2963	805.5	33.64	115	70	200	99	49	50.38	2	0	0	407.25	230.01
693	677	670	0	13.6637	762	22.52	111	72	203	88	62	32.94	2	0	0	502.42	219.16
694	677	670	0	14.39	748.5	22.89	107	71	170	60	68	33.84	2	0	0	638.78	193.87
3186	3180	3176	0	14.3338	940	27.95	110	56	221	166	78	47.12	2	0	0	511.06	260.95
3196	3163	3187	0	14.4653	1280	45.53	104	66	170	111	35	25.25	2	0	0	380.35	258.21
3193	3162	3186	0	14.3073	1240	38.63	109	67	215	356	51	18.18	1	0	0	465.7	275.43
3194	3162	3186	0	12.39	692	23.28	95	70	190	117	66	23.04	2	0	0	526.39	235.89
3197	3163	3187	0	12.2198	1660	57.48	121	85	175	171	39	30.31	2	0	0	579.62	313.8
3183	3180	3164	0	16.613	738.5	21.32	113	68	193	103	68	28.63	2	0	0	412.94	285.68
3184	3180	3164	1	10.43	1030	21.46	138	82	184	170	45	29.57	1	0	0	476.29	552.8
3185	3180	3164	0	11.71	800	19.89	95	49	113	64	48	22.57	2	0	0	588.61	249.13
3188	3181	3165	1	13.0867	1045.5	31.32	119	83	144	140	38	37.89	1	0	0	730.33	236.28
3189	3181	3165	0	9.37	1070	38.33	120	80	196	187	46	38.66	2	0	0	459.81	299.05
3190	3181	3165	0	9.66	931	27.23	117	79	174	119	41	35.01	1	0	0	462.13	269.35
3179	3175	3165	0	11.81	881.5	25.81	101	56	94	73	41	19.26	2	0	0	651.68	260.17
3198	3163	3187	0	12.1771	1345.5	43.55	105	58	207	132	48	26.61	2	0	0	338.49	188.82
3213	3204	3205	0	14.3631	808.5	22.61	113	70	235	200	55	48.55	2	0	0	778.28	221.77
3214	3209	3205	0	15.3139	850	23.87	109	71	208	254	54	46.17	2	0	0	675.83	206.06
3224	3215	3213	0	14.5038	949	27.43	114	73	228	103	59	20.59	2	0	0	405.59	220.6
3227	3216	3214	0	15.3173	700	22.33	103	64	168	101	49	21.86	2	0	0	534	241.37
3264	3254	3245	1	4.8	1000	33.56	107	55	166	61	44	26.2	1	0	0	1127.46	506.64
3266	3254	3245	1	4.08	1001	37.32	105	60	149	68	40	32.92	2	0	0	617.78	360.86
3268	3254	3245	1	8.68	1189	43.31	92	63	167	117	28	26.32	2	0	0	752.62	411.57
3250	3243	3244	0	14.1858	836	27.76	118	66	155	130	46	29.19	2	0	0	634.47	305.96
3256	3248	3251	1	5.27	980	26.07	101	63	204	95	75	55.73	2	0	0	558.63	313.04
3300	3293	3292	0	5.56001	1020	25.9	161	68	235	118	64	74.52	2	1	0	760.75	262.47
3311	3284	3306	0	10.94	840	25.63	108	69	191	83	106	28.36	1	0	0	510.03	383.01
3302	3301	3300	0	13.7849	972	32.02	134	80	206	80	53	31.48	2	0	0	611.44	257.49
3323	3291	3306	0	17.156	780.5	24.09	109	73	152	85	64	30.51	2	0	0	622.91	231.97
3303	3301	3300	0	10.99	860.5	27.48	129	82	247	162	67	40.07	2	0	0	631.58	275.04
3319	3289	3304	0	15.5289	645.5	21.21	95	59	179	94	50	16.43	2	0	0	464.51	241.05
3304	3301	3300	0	11.36	931	28.47	110	76	331	104	58	38.08	2	0	0	551.66	308
3305	3301	3300	0	13.9852	1055.5	31.98	133	100	228	93	67	44.06	2	0	0	521.81	235.5
3306	3301	3300	0	13.767	874	28.98	129	75	211	157	55	50.4	2	0	0	82.8	211.44
3307	3301	3300	0	14.3867	743.5	22.16	109	64	287	95	92	47.82	2	0	0	561.22	313.96
3308	3301	3300	0	13.7807	845	25.42	123	72	239	136	42	46.4	2	0	0	647.39	262.12
3315	3286	3306	0	13.0931	775.5	21.12	120	81	132	68	55	18.31	1	0	0	415.97	238.58
3316	3286	3306	0	12.33	834	25.11	111	71	142	58	46	18.86	2	0	0	636.16	295
3314	3285	3306	0	16.8888	971.5	28.31	116	72	133	67	38	24.91	2	0	0	585.82	559.84
3313	3284	3306	0	13.8369	990	29.84	97	62	168	80	54	29.61	2	0	0	521.27	418.42
3317	3287	3307	0	10.91	740.5	23.73	94	52	178	90	60	18.61	2	0	0	683.19	300.28
3320	3290	3305	0	11.9933	921	34.03	114	65	156	87	72	17.34	2	0	0	578.29	298.35
3321	3290	3305	0	10.88	1127	35.89	128	73	184	100	49	16.41	1	0	0	645.69	265.67
3318	3288	3305	0	11.7238	747.5	24.27	96	58	209	191	78	25.01	2	0	0	469.32	127.21
3296	0	0	1	4.11	1057.5	27.5	111	70	251	193	54	55.89	1	0	0	730.45	392.99
3325	3296	3309	0	11.7633	770.5	22.5	108	68	234	124	55	28.62	1	0	0	767.23	279.69
3326	3296	3309	0	12.9034	877.5	25.49	109	67	219	110	63	23.97	1	0	0	612.55	288.87
3327	3296	3309	0	11.5202	805	23.58	100	71	201	88	51	27.13	2	0	0	588.07	275.17
3328	3296	3309	0	14.28	661.5	16.79	89	45	148	89	56	20.31	1	0	0	664.07	281.76
3342	3334	3335	1	6.17	1071	29.9	127	74	207	152	59	63.83	1	0	0	553.58	313.08
3341	3333	3332	0	14.2244	1065	29.26	110	74	223	173	66	58.92	2	0	0	439.04	288.47
3344	3342	3341	0	14.3119	739.5	25.85	127	85	183	83	80	41.25	2	0	0	490.08	235.46
3332	0	0	0	15.971	1114	31.63	153	58	168	152	46	81.48	2	0	0	836.61	330.8
3348	3342	3341	0	13.8797	951.5	29.44	110	66	178	66	54	36.16	2	0	0	559.07	221.05
3351	3336	3344	0	14.1725	843	25.75	126	71	136	87	44	20.36	1	0	0	562.63	319.66
3352	3336	3344	0	14.4622	769.5	24.19	122	75	128	58	56	16.93	1	0	0	701.14	307.52
3350	3343	3338	0	11.31	790	28.7	106	71	177	102	41	35.5	2	0	0	584.69	292.08
3353	3349	3339	0	13.7653	798.5	29.76	110	66	194	96	47	16.54	2	0	0	535.52	227.88
3354	3340	3350	0	11.27	690	20.74	105	67	195	68	58	15.48	2	0	0	634.43	232.53
3365	3358	3364	0	14.0135	982	35.76	122	72	159	114	49	23.12	2	0	0	486.53	238.9
3363	3357	3362	1	13.525	1176	40.57	120	82	150	97	40	40.22	2	0	0	825.76	354.4
3366	3359	3363	0	14.0633	700	22.76	101	66	137	64	54	21.6	2	0	0	464.51	224.5
3364	3357	3362	0	13.8636	760	27.12	131	89	162	54	84	38.35	2	0	0	874.83	224.09
3368	3360	3364	0	13.8612	750	21.34	118	77	130	68	48	17.03	1	0	0	755.99	225.17
3386	3376	3375	1	11.0552	1400	45.69	120	66	190	221	85	41.81	2	0	0	685.51	217.26
3392	3385	3383	0	15.0626	1020	31.76	114	70	274	124	46	32.68	1	0	0	799.78	481.12
3387	3376	3375	0	13.9828	870	26.34	99	63	231	107	66	32.15	2	0	0	592.47	259.63
3389	3376	3375	0	11.38	1044.5	29.93	104	62	182	95	34	51.26	1	0	0	483.38	323.04
3390	3376	3375	0	14.6379	986	26.12	108	58	232	167	48	47.87	1	0	0	541.33	307.36
3378	0	0	0	11.39	1074.5	31.37	132	80	229	252	43	50.89	2	0	0	528.17	467.52
3632	0	0	0	13.9924	1055.5	32.31	130	86	216	188	62	30.64	1	0	0	892.71	554.17
3393	3389	3378	0	11.43	830	23.31	103	61	131	101	29	18.49	1	0	0	417.07	121.32
3394	3391	3379	0	11.11	718.5	19.23	117	67	168	117	63	18.03	1	0	0	564.92	105.83
3395	3391	3379	1	5.47	1116.5	35.01	112	61	238	197	46	20.53	1	0	0	554.82	172.81
3384	3371	3372	0	10.09	960	26.67	124	67	189	69	66	43.13	2	0	0	494.9	272.01
3398	3381	3384	0	10.01	1045	33.02	122	78	188	65	43	23.62	1	0	0	613.86	389.36
3417	3407	3415	1	7.72	1200	36.33	123	76	180	166	51	44.28	2	0	0	509.26	257.33
3418	3407	3415	1	10.79	1122.5	35.5	118	75	131	175	36	40.21	2	0	0	805.22	297.82
3420	3413	3417	0	14.0109	975	27.41	103	54	174	135	42	18.46	2	0	0	448.5	217.45
2053	2022	2025	0	13.3432	1315.5	39.88	145	92	179	96	44	58.78	2	0	0	612.06	256.07
2088	2055	1957	0	13.3743	1060	31.36	110	71	218	262	37	51.28	1	0	0	551.05	626.48
1958	0	0	0	13.3434	1410	42.24	126	76	202	134	54	47.53	2	0	0	624.17	295.71
3423	3421	3422	0	13.4295	720	20.96	104	60	216	89	72	25.5	2	0	0	576.32	349.89
2129	2088	1958	0	11.8023	990.5	36.92	109	65	196	84	69	22.67	2	0	0	357.64	198.83
2138	2104	1965	0	11.8662	766	21.05	117	79	132	121	72	23.86	1	0	0	377.95	226.37
2099	2021	2053	0	16.0049	911	24.02	140	74	213	79	79	38.9	1	0	0	816.05	838.45
2130	2088	1958	0	13.3558	836	28.89	100	61	188	54	70	28.15	2	0	0	408.3	213.26
2054	2022	2025	0	10.15	1110	37.83	117	55	218	71	58	69.7	2	0	0	694.26	252.8
2057	2022	2025	0	11.4478	899.5	23.81	111	72	161	72	45	52.7	1	0	0	438.54	348.27
2021	1960	1959	0	10.02	939	26.79	137	79	203	69	74	59.96	1	0	0	511.99	181.26
2033	2000	1966	0	11.7694	849.5	24.47	124	72	157	45	46	25.26	1	0	0	389.8	169.59
2100	2021	2053	0	8.1	900	26.26	126	75	140	45	43	30.27	1	0	0	342.55	190.78
2101	2021	2053	0	13.2792	823	26.41	118	85	110	41	32	32.87	2	0	0	519.53	222.49
2104	2021	2053	0	13.2895	885	22.7	122	80	182	138	53	40	1	0	0	1138.19	494.88
2105	2021	2053	0	11.4775	756	23.26	110	69	165	67	58	39.63	2	0	0	440.65	197.85
1964	0	0	0	13.0653	920	29.31	113	64	128	220	46	40.78	2	0	0	430.92	197.09
2035	2003	2008	0	11.4097	740.5	22.53	104	68	159	92	41	39.09	2	0	0	443.62	199.32
2171	2001	2101	0	11.3941	719	18.84	98	62	150	55	51	16.02	2	0	0	630.36	257.52
2136	2103	1964	0	11.1839	723.5	22.8	114	62	122	52	32	20.89	2	0	0	485.85	199.02
2133	2099	2035	0	11.4419	737.5	24.4	102	67	177	906	37	21.53	2	0	0	484.42	261.34
2152	1968	2105	0	8.19	700	19.14	96	65	130	34	39	24.61	2	0	0	456.88	222.55
2153	1968	2105	0	13.1916	736	20.2	97	60	148	56	48	18.05	2	0	0	536.84	162.5
2154	1968	2105	0	13.2041	660	17.17	112	57	168	100	69	21.26	2	0	0	627.08	163.64
2106	1961	2054	0	13.2193	1000	38.06	121	72	159	86	35	46.37	2	0	0	526.22	273.57
2107	1961	2054	0	13.5232	1138	35.99	127	81	177	75	67	49.19	1	0	0	412.92	333.52
2108	1961	2054	0	14.9891	904.5	25.01	109	70	138	58	54	45.49	1	0	0	327.63	518.17
2109	1961	2054	0	11.7052	1165	41.96	102	64	166	83	42	37.88	2	0	0	487.84	295.98
2089	2055	1957	0	11.4738	870	24.33	109	71	158	54	110	51.39	1	0	0	395.15	458.29
2090	2056	1962	0	10.67	883	24.33	126	83	192	47	67	36.02	1	0	0	428.71	237.83
2091	2056	1962	0	13.5186	930	29.19	120	79	194	106	53	33.66	1	0	0	451.01	230.19
2092	2056	1962	0	13.0175	810	20.96	116	67	130	109	43	32.68	1	0	0	825.38	559.28
2094	2057	1963	0	8.61	1100	31.68	127	78	323	367	39	31.86	1	0	0	598.22	416.21
1966	0	0	0	11.48	951	31.96	155	75	220	124	52	56.29	2	0	0	629.85	320.6
2098	2057	1966	0	11.4752	796	29.07	104	67	133	39	56	20.7	2	0	0	313.33	198.58
1967	0	0	0	11.3246	776	24.02	121	80	223	96	60	48.93	2	0	0	440.65	493.17
2131	2088	1958	0	13.3387	840	21.37	101	65	170	53	108	29.61	1	0	0	759.11	622.66
2132	2088	1958	0	11.7594	804	29.16	92	60	194	67	54	27.37	2	0	0	523.15	251.96
2145	2089	1967	0	11.337	941	31.36	108	64	189	78	61	29.06	2	0	0	514.19	402.61
2146	2089	1967	0	11.3198	767.5	26.62	107	64	218	77	66	30.03	2	0	0	424.19	195.49
2147	2089	1967	1	2.62	1022	33.81	136	85	223	400	45	27.38	1	0	0	324.28	333.66
2148	2089	1967	0	11.4978	808.5	21.86	115	71	181	58	100	25.11	1	0	0	638.98	406.15
1968	0	0	0	11.4759	990.5	29.16	125	87	227	114	66	41.83	1	0	0	436.19	236.94
2156	1972	2095	0	13.2876	770	24.52	115	72	100	106	42	15.75	2	0	0	946.13	268.66
2058	2023	1969	0	2.55	1340	45.21	132	75	213	140	43	76.19	1	1	0	335.95	208.73
2096	2057	1963	0	9.08	835.5	24.99	98	63	152	85	44	24.41	1	0	0	533.67	248.13
2162	1974	2109	0	13.8235	1075.5	31.32	110	66	213	216	66	19.08	2	0	0	422.49	271.12
1975	0	0	0	8.36	870	25.55	118	77	259	111	71	49.06	2	0	0	465.04	342.24
2139	2107	1975	0	13.2391	984.5	29.49	104	60	194	91	40	26.06	1	0	0	505.75	316.78
2140	2107	1975	0	8.2	846	25.72	122	68	154	60	42	21.21	1	0	0	548.83	392.41
2141	2107	1975	0	13.4852	700	19.59	102	60	134	61	62	18.2	1	0	0	482.98	253.11
2150	2090	2007	0	11.8246	770	22.37	104	70	194	159	41	17.12	1	0	0	494.41	288.73
2149	2089	1967	0	11.4954	826	25.55	101	62	183	63	52	31.07	2	0	0	433.2	441.57
1976	0	0	0	11.3672	885	31.39	117	77	170	96	54	41.32	2	0	0	422.68	107.55
2137	2103	1976	0	13.3485	947	36.56	131	88	163	76	40	23.21	2	0	0	442.14	170.44
2062	2023	1969	0	2.53	900	22.13	111	65	155	49	46	64.06	1	0	0	746	445.21
2063	2023	1969	0	3.6	900	21.58	115	76	137	50	86	58.78	1	0	0	704.75	664.73
2064	2023	1969	0	13.3842	930	24.03	138	94	138	52	82	54.75	1	0	0	362.03	246.05
2065	2023	1969	0	2.37	1170	37.87	149	79	226	104	58	53.38	2	0	0	442.14	251.93
2026	1978	1979	0	3.73	950	22.08	136	69	144	163	52	82.44	1	0	0	543.34	443.08
1980	0	0	0	3.73	1110	32.29	159	66	155	73	54	81.4	2	0	0	685.76	304.37
2070	2027	1981	0	2.54	1334	42.81	118	68	179	64	92	74.01	2	1	0	574.65	233.71
2163	1982	2109	0	7.93	841	30.87	103	65	163	65	52	16.41	2	0	0	358.81	302.3
2158	1973	2106	0	11.3499	810	29.4	103	68	159	57	36	24.16	2	0	0	492.99	198.14
2159	1973	2106	0	11.3479	1000	37.98	124	78	160	104	43	22.7	2	0	0	300.4	268.7
2160	1973	2106	1	8.30281	785	24.36	110	66	174	101	42	18.6	2	0	0	388.93	223.72
2161	1973	2106	0	14.4241	689	19.03	110	68	148	54	44	16.04	1	0	0	709.79	374.15
3429	3427	3428	0	11.4042	1126	41.14	159	83	197	175	64	45.68	2	1	0	366.83	286.96
1984	0	0	0	11.3603	1300	41.7	144	83	194	150	58	65.42	2	1	0	507.16	439.14
2121	2064	1984	0	11.2816	1160	35.11	140	86	193	123	80	21.37	1	0	0	528.14	296.4
2112	2059	1985	0	7.93	769.5	25.97	108	66	192	64	62	39.06	2	0	0	487.28	205.5
2113	2060	1986	0	11.1689	1061	33.32	107	69	181	129	39	45.25	2	0	0	353.97	342.87
2117	2063	1987	0	11.1615	935	23.03	115	74	138	135	59	33.46	1	0	0	618.57	586.98
2118	2063	1987	1	7.4	1020	30.67	104	65	144	71	64	29.6	2	0	0	812.1	590.14
2119	2063	1987	1	7.18244	1090	29.49	96	63	154	62	53	30.86	2	0	0	382.67	315.01
2120	2063	1987	0	11.3003	1179.5	35.26	123	77	199	140	39	20.53	1	0	0	824.18	467.74
1988	0	0	0	3.64	845	25.56	141	75	215	120	66	53.13	2	0	0	727.34	387.91
2116	2062	1990	0	11.3403	885	26.24	95	57	230	239	53	36.03	1	1	0	582.71	443.99
2123	1989	2065	0	11.3047	1050	32.3	100	55	167	146	42	35.31	2	0	0	334.3	248.99
2122	2064	1988	0	2.57	1131.5	35.84	124	82	200	110	58	34.4	2	0	0	523.97	299.94
3441	3433	3432	0	11.93	902.5	30.25	121	69	176	118	40	57.44	2	0	0	485.38	185.68
3446	3439	3441	0	14.0409	730.5	22.18	96	64	186	57	53	30.66	2	0	0	499.18	200.75
3450	3439	3441	0	11.89	968.5	33.46	109	70	201	118	44	40.73	2	0	0	439.75	475.08
3451	3439	3441	0	4.32	963	29.79	122	73	236	162	41	35.71	1	0	0	452.38	286.9
3452	3439	3441	0	12.106	846	24.47	103	68	145	74	46	34.87	1	0	0	306.47	319.4
3453	3439	3441	0	12.971	928	28.36	102	66	178	130	25	30.12	1	0	0	443.12	201.27
3455	3439	3441	0	10.94	795	24.36	109	69	161	68	48	22.08	1	0	0	407.84	244.75
3640	0	0	0	4.32	881	30.08	121	68	224	70	53	31.24	2	0	0	561.69	231.43
3491	3465	3482	0	13.6962	642	20.12	92	62	193	143	64	17.31	2	0	0	555.18	334.65
3492	3465	3482	1	4.63246	742.5	23.67	100	67	147	99	45	18.77	2	0	0	827.52	234.97
3493	3483	3466	1	12.5238	775.5	28.15	102	68	140	87	38	19.14	2	0	0	539.48	202.94
3494	3467	3484	0	10.3	1100	36.21	108	57	158	158	31	16.16	2	0	0	562.31	399.38
3495	3468	3485	0	11.34	915.5	31.2	89	58	319	104	57	35.17	2	0	0	475.6	207.31
3488	3474	3479	0	13.6196	1108.5	32.54	136	78	195	123	64	46.52	2	0	0	538.16	234.68
3489	3474	3479	0	13.6258	1026	39.52	137	83	234	139	57	42.24	2	0	0	805.6	305.44
3487	3481	3473	0	13.6439	833.5	23.75	106	61	141	58	43	41.02	2	0	0	633.2	176.77
3490	3474	3479	0	13.6132	1130	37.62	157	85	258	131	68	52.15	2	1	0	659.84	296.95
3496	3475	3488	0	13.5441	969	31.6	103	61	145	69	53	21.87	2	0	0	411.32	359.24
3497	3476	3490	0	5.93	900	27.25	117	73	232	72	61	24.86	2	0	0	591.01	182.72
3498	3477	3490	1	5.23	1252	46.25	151	103	161	93	48	36.77	1	0	0	707.13	311.18
3476	0	0	0	5.78	1010.5	28.84	122	72	308	264	41	62.45	1	0	0	432.16	225.51
3514	3502	3507	0	11.93	900	25.89	108	63	145	106	44	23.72	1	0	0	558.63	634.46
3516	3502	3507	0	10.69	860	24.33	124	68	141	129	40	29.03	1	0	0	560.06	520.62
